# Supplementary material for: Purified Clinoptilolite-Tuff as an Efficient Sorbent for Gluten Derived from Food
Source: Int J Mol Sci. 2022 May 5;23(9):5143. doi: 10.3390/ijms23095143 (PMC9101028; doi:10.3390/ijms23095143)
Supplement: Supplementary file 1 [file ijms-23-05143-s001.zip]

Archive with 1 entries (1 files):
- ijms-1706648-supplementary.pdf
